# Supplementary material for: Effects of Popular Diets without Specific Calorie Targets on Weight Loss Outcomes: Systematic Review of Findings from Clinical Trials
Source: Nutrients. 2017 Jul 31;9(8):822. doi: 10.3390/nu9080822 (PMC5579615; doi:10.3390/nu9080822)
Supplement: Supplementary file 1 [file nutrients-09-00822-s001.zip]

Archive with 1 entries (1 files):
- nutrients-204192-Supplemental Material.pdf
